# Supplementary material for: Dextran-Cholesterol Carrier Encapsulated Efficient Photosensitizer for the Photodynamic Killing of Cancer Cells
Source: Molecules. 2023 May 28;28(11):4404. doi: 10.3390/molecules28114404 (PMC10254848; doi:10.3390/molecules28114404)
Supplement: Supplementary file 1 [file molecules-28-04404-s001.zip]

Archive with 1 entries (1 files):
- molecules-2388382-supplementary.pdf
